# Supplementary material for: Chitosan induced cold tolerance in Kobresia pygmaea by regulating photosynthesis, antioxidant performance, and chloroplast ultrastructure
Source: Front Plant Sci. 2024 Nov 20;15:1441564. doi: 10.3389/fpls.2024.1441564 (PMC11614638; doi:10.3389/fpls.2024.1441564)
Supplement: Supplementary Table 1 — The primers for qRT-PCR. [file DataSheet1.xlsx]

## Sheet: Sheet1
Index			RT-CK	RT-0.005	RT-0.01	RT-0.015	RT-0.02	LT-CK	LT-0.005	LT-0.01	LT-0.015	LT-0.02
Fresh weight (g plant-1)	biological repeat-1	technical repeat-1	0.2989	0.2524	0.2274	0.314	0.2266	0.182	0.1966	0.2452	0.29	0.2332
		technical repeat-2	0.3069	0.2604	0.2196	0.313	0.2306	0.1853	0.1926	0.2492	0.2938	0.2314
	biological repeat-2	technical repeat-1	0.2759	0.24	0.2232	0.298	0.224	0.1836	0.2042	0.2365	0.2809	0.2388
		technical repeat-2	0.2659	0.2404	0.2284	0.303667	0.2316	0.1856	0.2028	0.2385	0.2765	0.241
	biological repeat-3	technical repeat-1	0.2968	0.2472	0.2257	0.304	0.2153	0.1799	0.1902	0.2427	0.2922	0.2522
		technical repeat-2	0.3191	0.2572	0.2147	0.3088	0.2207	0.1775	0.1934	0.2415	0.2822	0.2514
Plant Height (cm)	biological repeat-1	technical repeat-1	36	25.5	22	29.5	23.5	14	17	17.5	22.3	16
		technical repeat-2	34.7	23	21.5	26.5	23	15.7	17.7	18	23.5	16
	biological repeat-2	technical repeat-1	35	27	22.3	27.5	22.7	15	17.5	18	23	16.25
		technical repeat-2	37	25.5	21.5	25	23.4	14.7	16	19.5	24	15
	biological repeat-3	technical repeat-1	36.8	26.5	24.5	28.5	23	17	18	22	23.7	15.5
		technical repeat-2	36.5	25.4	21.5	24.7	22.5	15.7	18.5	19.5	23	17.5
Specific leaf area (cm2 g-1)	biological repeat-1	technical repeat-1	1.93368	1.92473	1.95801	1.73535	1.96723	1.76348	1.76633	1.78662	2.00328	1.77625
		technical repeat-2	1.93608	1.92033	1.96601	1.72895	1.98823	1.77108	1.76793	1.79862	2.00608	1.78125
	biological repeat-2	technical repeat-1	1.91664	2.07314	2.02282	1.77619	2.03632	1.7267	1.71661	1.78871	2.00747	1.80268
		technical repeat-2	1.91604	2.08114	1.98282	1.77419	2.09592	1.7237	1.71521	1.78351	2.01947	1.79928
	biological repeat-3	technical repeat-1	1.91573	2.00637	1.84741	1.749	1.96853	1.77372	1.71762	1.80338	1.96975	1.77407
		technical repeat-2	1.91613	2.00737	1.86141	1.733	1.96173	1.76752	1.70922	1.80118	1.94715	1.71207
Souble Sugar (mg g-1 FW)	biological repeat-1	technical repeat-1	52.1118	52.9481	56.0593	67.5592	54.9122	51.5004	49.6626	48.5874	54.6385	49.0929
		technical repeat-2	52.5597	53.837	56.158	66.8572	56.0355	51.4363	48.7393	50.5914	54.2392	46.5854
	biological repeat-2	technical repeat-1	52.5	58.3008	57.3835	67.6783	59.9537	50.8517	50.1422	49.3831	55.8936	48.7923
		technical repeat-2	52.5012	58.9794	56.3357	66.6767	51.7009	50.761	49.3547	49.3811	55.8711	47.6751
	biological repeat-3	technical repeat-1	53.5213	58.6258	55.9304	65.3014	56.0355	50.7399	49.6665	48.9901	55.2665	48.8676
		technical repeat-2	51.8688	59.3237	54.2874	66.1104	55.1164	50.5347	49.7661	50.8074	55.3272	50.3971
Souble protein(mg g-1 FW)	biological repeat-1	technical repeat-1	10.2526	9.15753	9.60779	11.1884	9.61858	9.99409	10.1981	11.0663	11.721	10.4555
		technical repeat-2	10.0429	8.94683	9.81541	10.9818	9.76725	9.83639	9.82663	11.0142	11.2819	10.2493
	biological repeat-2	technical repeat-1	9.74152	8.64113	9.27884	11.0269	10.6982	9.52527	10.7203	11.2702	11.2864	10.507
		technical repeat-2	9.92379	8.96702	9.20145	11.3059	10.4882	9.18135	10.6202	11.4952	11.2609	10.3014
	biological repeat-3	technical repeat-1	10.2601	8.86213	9.49829	11.2601	10.3005	9.81406	10.5324	11.3752	12.0362	10.3909
		technical repeat-2	10.2343	8.58176	10.046	11.185	10.5924	9.99055	10.2647	11.6519	11.8883	10.4683
Starch content (mg g-1 FW)	biological repeat-1	technical repeat-1	5.31559	5.48675	5.12049	4.42957	5.01394	4.95671	4.97044	4.56146	4.49035	4.43626
		technical repeat-2	5.599	5.05405	4.76093	4.32919	5.16307	5.08604	5.03856	4.77109	4.29552	4.36929
	biological repeat-2	technical repeat-1	5.66461	5.41582	5.10747	4.55899	5.1813	5.18604	5.18976	4.6994	4.37154	4.35024
		technical repeat-2	5.58177	5.10872	4.91639	4.3501	4.9776	4.91909	4.69286	4.80078	4.45511	4.65261
	biological repeat-3	technical repeat-1	5.44705	5.18537	5.12156	4.32189	5.2176	5.12487	5.15231	4.69471	4.22457	4.30656
		technical repeat-2	5.58738	5.49073	4.86283	4.63263	5.09122	5.0381	5.15738	4.86146	4.58936	4.396
Sucrose content(mg·g-1 FW)	biological repeat-1	technical repeat-1	54.2871	72.7378	66.8622	65.9242	74.8241	115.08	116.817	105.163	93.9437	101.438
		technical repeat-2	53.59	75.4318	65.3959	64.2052	77.8666	118.576	113.344	101.829	93.5732	120.486
	biological repeat-2	technical repeat-1	56.4117	74.6917	64.7736	65.0397	79.8767	122.432	108.188	102.998	92.4776	108.05
		technical repeat-2	55.6042	75.2582	67.1246	64.799	77.1917	111.312	113.647	104.807	92.7135	110.276
	biological repeat-3	technical repeat-1	54.1506	79.3458	67.4704	64.4643	74.2079	125.367	113.496	103.188	91.5521	111.035
		technical repeat-2	54.8862	72.8037	63.2609	62.2732	82.3852	120.629	110.133	105.66	87.632	111.231
Fructose (mg g-1 FW)	biological repeat-1	technical repeat-1	8.75397	9.56407	8.83867	12.3274	9.89531	23.1307	24.7482	23.6095	28.3147	25.4182
		technical repeat-2	8.91873	9.80121	8.83867	12.4226	9.60452	23.424	24.5902	23.5013	28.3147	25.606
	biological repeat-2	technical repeat-1	8.82262	9.68961	8.86763	11.9796	9.53356	21.0446	25.1966	25.1643	29.0523	25.5121
		technical repeat-2	8.65787	8.91434	8.81217	11.5466	9.45168	20.9774	25.2632	25.2699	27.9795	24.9222
	biological repeat-3	technical repeat-1	8.10509	9.67591	8.93469	11.815	9.84171	22.4024	24.9434	23.884	28.5159	25.5603
		technical repeat-2	9.74609	9.64711	9.03812	11.9522	9.59276	22.4561	25.2766	23.2636	24.5466	25.5603
K (mg g-1 DW)	biological repeat-1	technical repeat-1	39.0396	44.6078	41.4136	40.6501	41.5154	32.0018	39.8778	38.3117	37.3564	44.0736
		technical repeat-2	39.6307	45.623	40.5681	41.2907	41.2406	32.4959	40.5373	38.3838	36.6039	44.2318
	biological repeat-2	technical repeat-1	38.9595	44.4138	41.6629	40.5373	41.6682	31.962	40.1234	38.6472	37.3826	44.4103
		technical repeat-2	38.5286	43.7866	42.0098	40.1222	41.6372	31.5476	38.9727	37.9042	38.0826	43.5787
	biological repeat-3	technical repeat-1	39.2551	44.9214	41.2401	40.8577	41.5309	32.209	40.4532	38.6832	37.0064	44.4894
		technical repeat-2	39.0949	44.5333	41.7386	40.6321	41.8366	32.1293	40.9444	39.3541	37.0588	45.1628
Mg (mg g-1 DW)	biological repeat-1	technical repeat-1	1.24584	1.56564	1.69612	1.56135	1.53215	1.2123	1.33669	1.35841	1.33182	1.82947
		technical repeat-2	1.238	1.55012	1.55412	1.55602	1.48316	1.16743	1.32547	1.45084	1.3317	1.82975
	biological repeat-2	technical repeat-1	1.22835	1.56337	1.63795	1.58764	1.57134	1.21525	1.33499	1.38087	1.29478	1.83278
		technical repeat-2	1.27118	1.57434	1.66362	1.54039	1.54193	1.17629	1.32035	1.5182	1.36898	1.82589
	biological repeat-3	technical repeat-1	1.22442	1.57113	1.70895	1.58498	1.54685	1.19282	1.32937	1.42708	1.29472	1.83292
		technical repeat-2	1.26726	1.5556	1.56695	1.53773	1.51744	1.19282	1.32937	1.42708	1.36892	1.82602
Fe (mg g-1 DW)	biological repeat-1	technical repeat-1	421.885	412.283	442.466	483.078	392.234	245.622	445.228	439.499	424.575	393.296
		technical repeat-2	426.008	400.274	413.862	493.192	392.455	246.629	462.108	459.813	414.922	400.062
	biological repeat-2	technical repeat-1	423.121	407.85	419.347	456.192	421.755	266.801	471.308	546.206	414.922	396.679
		technical repeat-2	426.371	428.726	413.215	474.906	395.77	285.622	471	532.793	430.582	442.272
	biological repeat-3	technical repeat-1	425.251	401.846	426.27	465.549	427.209	268.157	476.015	495.813	420.93	414.01
		technical repeat-2	423.442	422.721	418.175	488.135	373.898	254.181	448.807	493.342	421.571	402.145
N (mg g-1 DW)	biological repeat-1	technical repeat-1	5.83651	6.488	6.39368	5.51602	5.9488	4.79316	5.43903	5.40684	5.34065	5.6101
		technical repeat-2	5.81705	6.50406	6.39244	5.47881	5.95781	5.10619	5.45325	5.42322	5.02079	5.72771
	biological repeat-2	technical repeat-1	5.87554	6.45338	6.37485	5.51731	6.00303	4.75821	5.47725	5.44428	5.46983	5.53004
		technical repeat-2	5.81695	6.50654	6.41373	5.55194	5.88555	4.51508	5.3866	5.35303	5.53134	5.57254
	biological repeat-3	technical repeat-1	5.8658	6.46142	6.37424	5.49871	6.00753	4.91473	5.48435	5.45247	5.30989	5.58885
		technical repeat-2	5.94386	6.39219	6.33659	5.50129	6.116	4.84483	5.56078	5.52735	5.56825	5.42874
P (mg g-1 DW)	biological repeat-1	technical repeat-1	3.2573	3.51595	3.77786	3.00163	3.71998	3.23929	4.37687	4.39312	4.02669	3.88553
		technical repeat-2	3.22765	3.48054	3.70123	2.98432	3.69438	3.22744	4.36753	4.4616	3.78163	3.92117
	biological repeat-2	technical repeat-1	3.29221	3.52468	3.81604	2.98242	3.77188	3.20946	4.41475	4.43047	4.09303	3.91299
		technical repeat-2	3.25203	3.54263	3.81631	3.03814	3.69368	3.28096	4.34832	4.2873	4.20542	3.82244
	biological repeat-3	technical repeat-1	3.27739	3.50698	3.77773	2.97377	3.75908	3.20354	4.41009	4.46471	3.9705	3.93081
		technical repeat-2	3.34722	3.52444	3.8541	2.93536	3.86288	3.14389	4.48585	4.5394	4.10318	3.98572
Chla (mg g-1 FW)	biological repeat-1	technical repeat-1	1.41535	1.23402	1.19793	1.34122	1.22371	1.14362	1.15095	1.25083	1.23426	1.1399
		technical repeat-2	1.42527	1.2476	1.20883	1.33751	1.19703	1.16255	1.15359	1.27332	1.22819	1.13251
	biological repeat-2	technical repeat-1	1.43862	1.21831	1.21326	1.34707	1.20877	1.15425	1.14648	1.23643	1.22951	1.03374
		technical repeat-2	1.43598	1.22103	1.22008	1.33819	1.21147	1.14875	1.16644	1.25645	1.26937	1.05067
	biological repeat-3	technical repeat-1	1.44381	1.22166	1.2031	1.32476	1.20734	1.14636	1.15346	1.25022	1.24254	1.06102
		technical repeat-2	1.4154	1.24338	1.21752	1.3471	1.21683	1.15035	1.16109	1.23118	1.23983	1.05356
Chl b (mg g-1 FW)	biological repeat-1	technical repeat-1	0.514763	0.42152	0.442813	0.508829	0.416981	0.406402	0.398058	0.421754	0.429711	0.380309
		technical repeat-2	0.484441	0.422685	0.437093	0.468897	0.414901	0.400602	0.384296	0.449286	0.399647	0.390373
	biological repeat-2	technical repeat-1	0.51506	0.426397	0.462474	0.538	0.448314	0.412311	0.371182	0.401926	0.399191	0.333877
		technical repeat-2	0.541685	0.427731	0.454719	0.519938	0.44273	0.411004	0.387924	0.411754	0.411807	0.347657
	biological repeat-3	technical repeat-1	0.555864	0.418426	0.462876	0.481224	0.399028	0.42027	0.371111	0.439103	0.41976	0.344628
		technical repeat-2	0.545624	0.423593	0.469959	0.499242	0.398191	0.405783	0.386013	0.432509	0.412992	0.346471
Car (mg g-1 FW)	biological repeat-1	technical repeat-1	0.223578	0.211718	0.20899	0.212906	0.208656	0.242262	0.24307	0.261225	0.253121	0.246057
		technical repeat-2	0.234768	0.215418	0.214769	0.227572	0.199655	0.249169	0.247919	0.260011	0.26079	0.241009
	biological repeat-2	technical repeat-1	0.233903	0.212222	0.205889	0.214686	0.193855	0.245373	0.250155	0.261479	0.263011	0.226427
		technical repeat-2	0.225202	0.212366	0.210265	0.217697	0.196449	0.246432	0.250947	0.264481	0.269987	0.227706
	biological repeat-3	technical repeat-1	0.232178	0.215534	0.203515	0.224693	0.206932	0.236391	0.252533	0.255355	0.257263	0.232347
		technical repeat-2	0.226262	0.220847	0.205278	0.225404	0.210016	0.241961	0.250708	0.252264	0.259674	0.230752
Chl a+b (mg·g-1 FW)	biological repeat-1	technical repeat-1	1.93012	1.65554	1.64074	1.85005	1.64069	1.55002	1.54901	1.67258	1.66397	1.52021
		technical repeat-2	1.90971	1.67028	1.64592	1.80641	1.61193	1.56315	1.53789	1.72261	1.62783	1.52288
	biological repeat-2	technical repeat-1	1.95368	1.6447	1.67574	1.88507	1.65708	1.56656	1.51767	1.63835	1.6287	1.36762
		technical repeat-2	1.97767	1.64876	1.6748	1.85813	1.6542	1.55976	1.55436	1.6682	1.68117	1.39833
	biological repeat-3	technical repeat-1	1.99967	1.64009	1.66597	1.80598	1.60637	1.56662	1.52457	1.68932	1.6623	1.40565
		technical repeat-2	1.96102	1.66697	1.68748	1.84634	1.61502	1.55613	1.54711	1.66369	1.65282	1.40003
Rubisco (U g-1 FW)	biological repeat-1	technical repeat-1	623.065	517.159	579.926	654.663	600.821	526.585	528.328	533.542	655.309	525.788
		technical repeat-2	590.013	534.105	576.879	625.203	612.58	502.136	538.757	554.4	610.885	517.359
	biological repeat-2	technical repeat-1	632.604	544.975	589.841	630.916	612.58	509.829	531.425	523.049	620.42	533.574
		technical repeat-2	608.044	523.448	573.613	642.069	593.882	518.892	516.604	556.739	659.244	534.71
	biological repeat-3	technical repeat-1	663.276	560.593	573.613	653.61	612.58	495.648	521.368	535.924	617.72	517.854
		technical repeat-2	646.297	509.54	623.083	663.647	611.229	498.783	526.661	545.044	628.268	519.009
MDA content(μmol g-1 FW)	biological repeat-1	technical repeat-1	15.2004	16.3751	17.3276	10.1179	12.7496	19.6027	17.5253	13.8682	9.79931	12.1705
		technical repeat-2	15.7462	16.3242	18.0013	9.60999	12.4893	18.9171	15.1335	13.6202	9.2401	12.8715
	biological repeat-2	technical repeat-1	15.1934	15.1311	17.3386	9.56495	12.1233	18.9816	17.3444	14.314	9.92412	12.4255
		technical repeat-2	15.0053	15.0801	17.9113	9.81899	12.1539	17.8137	18.375	15.0261	9.74055	12.2438
	biological repeat-3	technical repeat-1	15.6497	16.2908	17.326	10.4968	12.0414	20.6987	17.8679	14.4058	9.29097	12.4299
		technical repeat-2	15.4522	16.8149	18.4767	10.8334	12.6053	19.901	18.1016	13.7002	9.37242	13.2898
O2- content (μg·g-1 FW)	biological repeat-1	technical repeat-1	219.317	259.786	232.513	158.968	271.6	322.189	320.656	266.885	251.295	304.805
		technical repeat-2	211.281	250.318	240.555	178.107	233.377	333.779	330.274	270.535	243.551	342.449
	biological repeat-2	technical repeat-1	205.63	269.086	221.45	157.849	262.79	378.26	332.233	265.152	256.421	331.823
		technical repeat-2	232.748	256.079	255.856	177.659	266.292	370.372	324.108	264.113	239.851	323.432
	biological repeat-3	technical repeat-1	212.076	261.765	230.21	148.527	273.107	349.421	316.73	270.749	268.848	293.215
		technical repeat-2	213.506	270.208	241.427	137.091	270.725	375.545	331.397	286.605	269.221	301.02
SOD (U g-1 h-1 FW)	biological repeat-1	technical repeat-1	271.474	296.43	316.867	328.579	296.527	336.073	365.483	361.473	398.678	390.471
		technical repeat-2	261.836	321.755	284.953	333.584	288.522	328.22	358.969	370.73	384.274	378.404
	biological repeat-2	technical repeat-1	275.24	329.548	314.552	330.97	293.274	340.339	359.466	375.195	393.363	387.696
		technical repeat-2	259.979	302.158	287.364	335.098	285.771	327.881	374.389	356.888	414.427	375.146
	biological repeat-3	technical repeat-1	276.623	322.855	312.007	325.023	284.759	333.561	357.757	359.832	405.637	392.709
		technical repeat-2	267.391	301.155	295.671	331.483	294.286	320.222	369.195	376.326	398.137	373.023
POD (U g-1 h-1 FW)	biological repeat-1	technical repeat-1	4934.45	5992.6	5812.41	5447.94	5129.15	6704.12	7125.89	7013.46	6638.76	6516.59
		technical repeat-2	5163.83	6050.41	5723.26	5532.92	4836.01	6660.81	7415.11	7457.12	7054.5	6325.01
	biological repeat-2	technical repeat-1	5042.94	5949.82	5795.28	5411.62	5166.05	6581.1	6989.25	7288.24	6818.18	6426.56
		technical repeat-2	4968.97	6183.35	5793.96	5575.3	4799.11	6452.61	7398.89	7032.45	6507.06	6540.48
	biological repeat-3	technical repeat-1	5102.53	6098.71	5831.3	5492.29	5261.32	6580.84	7045.74	7262.43	6435.58	6488.24
		technical repeat-2	4909.74	6049.44	5774.54	5416.8	4931.45	6581.36	7277.3	7148.99	6632.33	6600
APX (U min-1 g-1 FW)	biological repeat-1	technical repeat-1	702.244	706.671	726.722	759.746	487.596	318.792	299.458	378.641	345.455	301.913
		technical repeat-2	722.576	679.023	741.598	750.64	479.204	309.396	353.262	333.175	381.818	337.432
	biological repeat-2	technical repeat-1	711.111	686.381	723.227	750.64	467.497	292.135	320.052	374.719	354.367	317.073
		technical repeat-2	702.244	709.845	741.307	746.551	503.458	328.652	330.804	372.203	358.132	322.271
	biological repeat-3	technical repeat-1	709.202	716.981	729.972	766.854	471.928	310.393	317.073	351.245	368.897	322.314
		technical repeat-2	698.206	668.713	747.276	726.252	492.357	326.341	342.556	369.976	360.69	311.832
AsA (μmol g-1 FW)	biological repeat-1	technical repeat-1	3.76516	4.36825	4.64585	5.24422	4.32385	6.75314	7.21322	8.0034	8.37109	7.78512
		technical repeat-2	3.92674	4.42246	4.67791	4.96755	4.10594	7.03077	7.21026	7.89844	8.25782	7.82324
	biological repeat-2	technical repeat-1	3.84049	4.58979	4.50265	5.13497	4.11404	6.896	7.41692	8.12514	8.37232	7.69169
		technical repeat-2	3.91396	4.35304	4.66909	4.95436	4.18782	7.02028	7.46243	7.83076	8.59827	7.82085
	biological repeat-3	technical repeat-1	3.8362	4.45069	4.49653	5.16401	4.28172	6.74826	7.35532	7.78384	8.49455	7.84181
		technical repeat-2	3.87342	4.48278	4.57607	5.03531	4.13078	7.00867	7.1685	7.93999	8.56213	7.76867
DHA (μmol g-1 FW)	biological repeat-1	technical repeat-1	0.587538	0.522396	0.42378	0.435215	0.444322	0.420756	0.420361	0.361068	0.317778	0.390934
		technical repeat-2	0.587538	0.464571	0.425179	0.40704	0.401845	0.432427	0.470717	0.373289	0.30759	0.439801
	biological repeat-2	technical repeat-1	0.574482	0.521315	0.442067	0.420068	0.433083	0.440756	0.433239	0.368751	0.321509	0.398608
		technical repeat-2	0.599407	0.517598	0.405493	0.422188	0.46745	0.45242	0.457838	0.365606	0.30386	0.432128
	biological repeat-3	technical repeat-1	0.583667	0.498631	0.442067	0.421128	0.457804	0.436606	0.411198	0.364214	0.319533	0.432034
		technical repeat-2	0.590221	0.540281	0.459952	0.424155	0.46884	0.416578	0.429862	0.383562	0.310944	0.418329
GSH (μg g-1 FW)	biological repeat-1	technical repeat-1	488.773	506.712	528.217	514.895	498.751	680.303	688.701	709.792	739.87	710.695
		technical repeat-2	474.962	518.201	512.552	522.891	506.839	684.258	704.051	719.097	724.406	719.91
	biological repeat-2	technical repeat-1	470.971	511.74	527.51	513.045	508.554	663.136	697.947	723.35	735.866	714.174
		technical repeat-2	476.506	490.196	521.26	523.383	485.703	687.124	692.08	713.702	759.339	727.901
	biological repeat-3	technical repeat-1	490.815	502.342	519.968	516.049	503.198	679.288	697.128	705.736	734.444	727.603
		technical repeat-2	480.266	507.083	533.911	512.575	507.543	677.413	700.687	715.145	730.903	705.565
Chitinase (U g-1 FW)	biological repeat-1	technical repeat-1	413.81	418.703	403.437	294.483	345.759	238.751	242.072	262.594	282.195	302.605
		technical repeat-2	386.632	411.212	408.062	310.275	371.461	235.137	215.144	245.517	314.612	276.546
	biological repeat-2	technical repeat-1	397.312	408.825	393.645	311.147	361.993	219.746	237.255	239.743	273.59	297.212
		technical repeat-2	392.821	417.973	396.711	291.943	357.436	251.538	240.183	255.306	320.626	274.683
	biological repeat-3	technical repeat-1	417.501	401.539	408.705	300.245	351.203	206.347	247.756	245.938	277.163	265.152
		technical repeat-2	383.966	426.656	396.921	328.039	362.559	239.666	228.03	251.915	298.442	284.403
Glucanase (U g-1 FW)	biological repeat-1	technical repeat-1	10.9182	10.8663	10.7844	10.9128	10.7305	10.8426	11.2229	11.1455	11.1243	10.9819
		technical repeat-2	10.61	10.744	11.0498	10.8782	10.44	11.9811	11.0657	11.1527	10.6663	10.8297
	biological repeat-2	technical repeat-1	10.7641	10.7971	10.919	10.8955	11.0375	11.4118	11.2899	11.2414	11.1448	10.9058
		technical repeat-2	10.8047	10.6748	10.3844	10.7377	10.7141	11.1503	11.1326	11.0424	10.6867	10.7188
	biological repeat-3	technical repeat-1	10.8979	10.7359	11.0517	10.9918	10.8922	10.9733	11.2112	11.245	10.9158	11.0754
		technical repeat-2	10.5897	10.5974	10.5171	10.9571	10.5688	12.1118	11.3452	11.046	10.9567	10.9232
PAL (U h-1 g-1 FW)	biological repeat-1	technical repeat-1	2147.15	2687.38	3443.84	4133.08	3663.26	3653.27	4162.38	5673.58	5752.16	5334.65
		technical repeat-2	2097.07	2585.98	3480.01	4153.26	3711.93	3676.1	4150.71	5585.68	5709.96	5397.86
	biological repeat-2	technical repeat-1	2165.57	2804.75	3766.23	4233.25	3866.26	3766.26	3937.28	5435.29	5625.49	5146.55
		technical repeat-2	2195.61	2838.89	3796.22	4176.71	3837.44	3772.61	3988.99	5479.21	5709.32	5221.89
	biological repeat-3	technical repeat-1	2166.63	2744.87	3655.22	4192.62	3744.52	3758.38	4027.28	5566.95	5667.25	5226.86
		technical repeat-2	2136.07	2713.63	3587.93	4155.53	3794.93	3675.74	4092.39	5519.93	5731.21	5323.62

## Sheet: Sheet2
Index		RT-CK	RT-0.005	RT-0.01	RT-0.015	RT-0.02	LT-CK	LT-0.005	LT-0.01	LT-0.015	LT-0.02
Pn (μmol CO2 m-2 s-1)	biological repeat-1	10.182	8.6779	9.0306	11.0199	7.8556	5.5337	5.6853	7.0464	8.3167	6.5741
	biological repeat-2	10.0524	8.6563	9.0672	11.1011	7.8752	5.5696	5.9823	6.9908	8.9373	6.5404
	biological repeat-3	10.5195	7.8502	10.1814	11.5011	7.7135	5.732	5.639	7.1381	8.8497	6.6563
	biological repeat-4	10.3359	7.9512	10.1803	11.3484	7.5992	5.6003	5.5744	6.9503	8.7184	6.5
Gs (mol H2O m-2 s-1)	biological repeat-1	0.128	0.0939	0.154	0.1904	0.1361	0.0706	0.0997	0.1194	0.1249	0.1048
	biological repeat-2	0.1254	0.0986	0.1534	0.1876	0.1331	0.0764	0.0999	0.1205	0.1284	0.111
	biological repeat-3	0.1504	0.1067	0.1352	0.1551	0.1398	0.0772	0.0999	0.1167	0.1629	0.0932
	biological repeat-4	0.1488	0.0891	0.1347	0.1543	0.1319	0.0781	0.1003	0.1214	0.1665	0.0933
Ci (μmol CO2 mol-1)	biological repeat-1	300.745	396.775	357.987	339.677	357.67	356.741	349.802	334.966	311.69	339.353
	biological repeat-2	313.333	395.727	355.185	337.938	355.226	352.047	351.437	329.565	323.087	344.95
	biological repeat-3	317.372	391.292	363.242	317.594	361.322	357.634	344.008	352.821	321.187	321.118
	biological repeat-4	290.978	389.761	361.963	318.974	357.758	359.054	350.221	355.799	328.656	323.976
Tr (mmol H2O m-2 s-1)	biological repeat-1	1.9835	0.9092	1.5502	2.3371	2.1885	1.2632	1.9101	2.0456	2.1501	1.7356
	biological repeat-2	1.9609	0.9711	1.5258	2.3026	2.1802	1.3315	1.9129	2.0601	2.202	1.8386
	biological repeat-3	1.7594	0.9993	1.9181	2.4889	1.9713	1.3463	1.9117	2.0063	2.6508	1.4078
	biological repeat-4	1.7522	0.8865	1.9012	2.3749	1.965	1.2563	1.9183	2.0782	2.6989	1.4092
WUE (μmol CO2 mmol H2O-1)	biological repeat-1	5.13335	9.54454	5.82544	4.7152	3.58949	4.3807	2.97644	3.44466	3.86805	3.7878
	biological repeat-2	5.12642	8.91391	5.94259	4.82112	3.61215	4.18295	3.12735	3.39343	4.05872	3.55727
	biological repeat-3	5.97903	7.8557	5.30807	4.62096	3.9129	4.25759	2.94973	3.55784	3.3385	4.72816
	biological repeat-4	5.89881	8.9692	5.35467	4.77847	3.86728	4.45777	2.90591	3.34438	3.23035	4.61255
Fv/Fm	biological repeat-1	0.825	0.837	0.84	0.839	0.828	0.553	0.58	0.636	0.681	0.594
	biological repeat-2	0.845	0.848	0.83	0.837	0.834	0.542	0.596	0.631	0.677	0.592
	biological repeat-3	0.828	0.838	0.835	0.834	0.837	0.548	0.602	0.624	0.655	0.607
	biological repeat-4	0.849	0.842	0.848	0.841	0.836	0.553	0.58	0.612	0.643	0.603
YII	biological repeat-1	0.222	0.219	0.21	0.253	0.219	0.042	0.067	0.062	0.125	0.042
	biological repeat-2	0.234	0.216	0.219	0.223	0.228	0.045	0.063	0.065	0.125	0.043
	biological repeat-3	0.239	0.215	0.212	0.22	0.218	0.042	0.064	0.067	0.126	0.042
	biological repeat-4	0.227	0.213	0.219	0.243	0.207	0.043	0.06	0.061	0.127	0.046
ETR	biological repeat-1	81.6	67.7	76.7	79.3	55.9	16.4	26	23.9	48.5	16.3
	biological repeat-2	81.9	74.7	75.4	78.5	55.4	16.3	26.1	24.9	48.4	17.6
	biological repeat-3	85.7	73.7	76.3	85.8	55.8	16.7	27.4	25.7	48.5	18.3
	biological repeat-4	81.7	78.2	75.1	84.8	58.4	16.7	24.7	25.6	49.1	15.8
Y (NO)	biological repeat-1	0.221	0.317	0.299	0.301	0.349	0.817	0.753	0.733	0.686	0.822
	biological repeat-2	0.227	0.31	0.307	0.297	0.346	0.794	0.755	0.728	0.678	0.828
	biological repeat-3	0.235	0.306	0.289	0.297	0.344	0.795	0.753	0.737	0.624	0.821
	biological repeat-4	0.233	0.298	0.304	0.298	0.344	0.796	0.756	0.73	0.632	0.83
Y (NPQ)	biological repeat-1	0.558	0.536	0.564	0.539	0.543	0.191	0.264	0.293	0.318	0.161
	biological repeat-2	0.592	0.533	0.571	0.53	0.542	0.205	0.253	0.294	0.317	0.155
	biological repeat-3	0.588	0.537	0.571	0.529	0.541	0.208	0.27	0.291	0.315	0.151
	biological repeat-4	0.598	0.535	0.568	0.53	0.537	0.214	0.269	0.29	0.325	0.159
Sugar (% dry mass)	biological repeat-1	4.89	5	4.65	5.72	5.55	6.88	5.85	5.89	6.87	6.67
	biological repeat-2	4.87	4.97	4.62	5.7	5.54	6.88	5.84	5.87	6.87	6.67
	biological repeat-3	4.9	4.97	4.62	5.68	5.53	6.9	5.82	5.88	6.86	6.65
	biological repeat-4	4.86	4.96	4.61	5.69	5.55	6.88	5.84	5.88	6.86	6.67
Crude protein (% dry mass)	biological repeat-1	20.36	20.18	21.34	19.53	18.52	18.77	19.43	21.43	21.13	19.75
	biological repeat-2	20.38	20.09	21.35	19.55	18.47	18.73	19.4	21.45	21.12	19.72
	biological repeat-3	20.6	20.16	21.58	19.62	18.49	18.74	19.41	21.44	21.16	19.75
	biological repeat-4	20.61	20.22	21.5	19.7	18.58	18.74	19.46	21.45	21.18	19.78
Ca (% dry mass)	biological repeat-1	1.03	1.35	1.09	1.07	1.18	1.27	1.27	1.35	1.42	1.31
	biological repeat-2	1.02	1.34	1.07	1.07	1.17	1.26	1.26	1.35	1.41	1.31
	biological repeat-3	1.05	1.34	1.09	1.07	1.17	1.25	1.26	1.34	1.41	1.3
	biological repeat-4	1.06	1.34	1.08	1.07	1.17	1.25	1.27	1.34	1.42	1.3
Fiber (% dry mass)	biological repeat-1	26.79	24.67	25.69	26.08	25.12	20.76	21.26	20.44	21.17	21.46
	biological repeat-2	26.9	24.79	26.13	26.06	25.13	20.89	21.35	20.66	21.15	21.46
	biological repeat-3	26.33	24.73	25.38	26.12	25.01	20.91	21.46	20.52	21.28	21.63
	biological repeat-4	26.17	24.53	25.59	25.83	24.96	20.93	21.29	20.4	21.27	21.58
Neutral detergent fiber (% dry mass)	biological repeat-1	40.59	40.92	40.5	41.22	40.47	36.51	36.4	36.27	37	37.38
	biological repeat-2	40.6	40.95	40.67	41.17	40.38	36.6	36.4	36.34	36.93	37.31
	biological repeat-3	40.3	40.81	40.21	41.11	40.33	36.55	36.48	36.23	37	37.35
	biological repeat-4	40.24	40.66	40.23	40.87	40.16	36.58	36.39	36.19	36.94	37.26
Acid detergent fiber (% dry mass)	biological repeat-1	32.44	37.02	33.63	33.41	34.66	28.09	29.02	28.07	29.55	30.88
	biological repeat-2	32.38	36.8	33.65	33.16	34.43	27.95	28.84	28	29.22	30.68
	biological repeat-3	32.79	36.66	33.47	33	34.39	27.97	28.86	27.87	29.29	30.63
	biological repeat-4	32.58	36.47	33.38	32.83	34.18	27.9	28.71	27.76	29.22	30.56
